# Supplementary material for: The Impact of Age on Mortality in Chronic Haemodialysis Population with COVID-19
Source: J Clin Med. 2021 Jul 7;10(14):3022. doi: 10.3390/jcm10143022 (PMC8304096; doi:10.3390/jcm10143022)
Supplement: Supplementary file 1 [file jcm-10-03022-s001.zip]

Archive with 1 entries (1 files):
- jcm-1254358-supplementary.pdf
